# Supplementary material for: Combined Effects of Temperature and Salinity Affect the Surviv-Al of Asian Green Mussel (Perna viridis) through Digestive and Antioxidant Performance
Source: Antioxidants (Basel). 2022 Oct 11;11(10):2009. doi: 10.3390/antiox11102009 (PMC9598533; doi:10.3390/antiox11102009)
Supplement: Supplementary file 1 [file antioxidants-11-02009-s001.zip › Table S1.xlsx]

## Sheet: Sheet1
ANOVA for Reduced Cubic model
**Response 1: Survival rate **
Transform: Natural Log
Constant: 0
Source	Sum of Squares	df	Mean Square	F-value	p-value
Model	2.25	7	0.3215	136.92	< 0.0001	significant
A-T	0.1453	1	0.1453	61.86	0.0005
B-S	0.0119	1	0.0119	5.06	0.0743
AB	0.0056	1	0.0056	2.36	0.1847
A²	0.581	1	0.581	247.42	< 0.0001
B²	0.0347	1	0.0347	14.78	0.0121
A²B	0.0306	1	0.0306	13.01	0.0154
AB²	0.1065	1	0.1065	45.34	0.0011
Residual	0.0117	5	0.0023
Lack of Fit	0.0073	1	0.0073	6.69	0.0609	not significant
Pure Error	0.0044	4	0.0011
Cor Total	2.26	12
Factor coding is Coded.
Sum of squares is Type III - Partial
The Model F-value of 136.92 implies the model is significant. There is only a 0.01% chance that an F-value this large could occur due to noise.
P-values less than 0.0500 indicate model terms are significant. In this case A, A², B², A²B, AB² are significant model terms. Values greater than 0.1000 indicate the model terms are not significant. If there are many insignificant model terms (not counting those required to support hierarchy), model reduction may improve your model.
The Lack of Fit F-value of 6.69 implies there is a 6.09% chance that a Lack of Fit F-value this large could occur due to noise. Lack of fit is bad -- we want the model to fit. This relatively low probability (<10%) is troubling.
