# Supplementary material for: Combined Effects of Temperature and Salinity Affect the Surviv-Al of Asian Green Mussel (Perna viridis) through Digestive and Antioxidant Performance
Source: Antioxidants (Basel). 2022 Oct 11;11(10):2009. doi: 10.3390/antiox11102009 (PMC9598533; doi:10.3390/antiox11102009)
Supplement: Supplementary file 1 [file antioxidants-11-02009-s001.zip › Table S2.xlsx]

## Sheet: Sheet1
Number	T	S	Survival rate	StdErr(ln(Survival rate ))	Desirability
1	23.698	30.76	99.999	1.026	1
1	23.265	30.242	99.807	1.024	1
1	23.823	30.778	99.743	1.026	1
1	22.544	30.931	99.584	1.026	1
1	21.743	32.245	99.476	1.031	1
1	23.549	29.932	99.456	1.023	1
1	23.535	29.801	99.324	1.023	1
1	23.857	30.207	99.312	1.024	1
1	24	31	99.308	1.027	1
1	23.977	30.74	99.304	1.026	1
1	22.458	30.816	99.098	1.026	1
1	24	30	98.854	1.023	1
1	23.997	29.809	98.724	1.023	1
1	23.542	29.201	98.642	1.022	1
1	23.77	29.143	98.448	1.022	1
1	21.875	31.625	98.363	1.028	1
1	22.541	30.222	98.359	1.025	1
1	23.831	29.046	98.272	1.022	1
1	24.323	30.283	97.957	1.024	1
1	23.096	28.923	97.938	1.023	1
1	23.786	28.647	97.832	1.022	1
1	24.233	32.411	97.762	1.038	1
1	22.298	30.381	97.682	1.025	1
1	24.421	30.343	97.555	1.025	1
1	24.413	29.939	97.496	1.023	1
1	21.25	32.5	97.366	1.034	1
1	23.693	28.211	97.307	1.022	1
1	23.285	28.194	97.207	1.023	1
1	21.535	31.877	97.106	1.029	1
1	24.615	30.221	96.633	1.024	1
1	24.173	28.173	96.571	1.021	1
1	24.493	31.855	96.52	1.034	1
1	23.12	27.753	96.411	1.023	1
1	24.516	28.806	96.349	1.021	1
1	23.04	27.775	96.319	1.023	1
1	24.672	30.427	96.307	1.025	1
1	23.985	27.697	96.201	1.021	1
1	23.275	27.486	96.2	1.023	1
1	22.707	28.161	96.037	1.025	1
1	22.642	28.298	96.004	1.025	1
1	24.032	27.611	95.976	1.021	1
1	22.829	27.822	95.953	1.024	1
1	21.448	31.678	95.918	1.029	1
1	23	27.5	95.894	1.023	1
1	24.626	28.499	95.6	1.021	1
1	23.069	27.115	95.486	1.023	1
1	22.662	27.782	95.458	1.025	1
1	22.879	27.293	95.418	1.024	1
1	23.032	27.068	95.378	1.023	1
1	22.889	27.214	95.339	1.024	1
1	23.776	26.877	95.069	1.022	1
1	20	23	95.009	1.049	1
1	23.111	26.707	94.974	1.023	1
1	21.558	23.078	94.932	1.038	1
1	22.481	27.818	94.907	1.025	1
1	24.343	27.356	94.786	1.021	1
1	21.729	23.049	94.695	1.038	1
1	22.763	26.745	94.57	1.024	1
1	24.505	27.516	94.565	1.021	1
1	24.946	30.638	94.535	1.026	1
1	23.085	26.311	94.419	1.024	1
1	22.546	27.061	94.374	1.025	1
1	20.897	23.331	94.351	1.037	1
1	22.746	26.543	94.329	1.024	1
1	22.783	26.406	94.245	1.024	1
1	21.42	31.155	94.239	1.028	1
1	23.041	26.177	94.22	1.024	1
1	24.968	28.604	94.163	1.021	1
1	22.437	27.182	94.15	1.025	1
1	21.514	30.836	94.12	1.027	1
1	22.884	26.13	94.064	1.024	1
1	22.528	26.68	93.991	1.025	1
1	22.141	28.315	93.972	1.027	1
1	25.072	30.203	93.951	1.024	1
1	25.068	30.291	93.934	1.025	1
1	23.303	25.979	93.913	1.024	1
1	23.562	26.102	93.893	1.023	1
1	25.098	29.931	93.88	1.023	1
1	22.653	26.015	93.689	1.024	1
1	23.762	26.144	93.673	1.023	1
1	21.672	23.616	93.66	1.032	1
1	23.618	25.998	93.62	1.024	1
1	24.835	27.691	93.576	1.02	1
1	22.408	26.531	93.564	1.025	1
1	22.015	28.543	93.56	1.028	1
1	22.647	25.84	93.536	1.025	1
1	24.689	27.325	93.522	1.021	1
1	22.5	26	93.429	1.025	1
1	23	25.5	93.351	1.025	1
